# Supplementary material for: Classification and Identification of S Haplotypes in Radish Based on SRK Kinase Domain Sequence Analysis
Source: Plants (Basel). 2022 Sep 2;11(17):2304. doi: 10.3390/plants11172304 (PMC9459979; doi:10.3390/plants11172304)
Supplement: Supplementary file 1 [file plants-11-02304-s001.zip]

Archive with 5 entries (4 files):
- Supplement 2022.9.1/Figure S1.Venn diagram of radish S haplotypes determined by groups.pdf
- Supplement 2022.9.1/Table S1.  Summary of the publicly published radish S haplotypes.xls
- Supplement 2022.9.1/Table S2.  Novel S haplotype gene sequence.xls
- Supplement 2022.9.1/Table S3.  Size of restriction fragment of PCR product of class I SRK gene. .xls
- Supplement 2022.9.1/
