# Supplementary material for: Classification and Identification of S Haplotypes in Radish Based on SRK Kinase Domain Sequence Analysis
Source: Plants (Basel). 2022 Sep 2;11(17):2304. doi: 10.3390/plants11172304 (PMC9459979; doi:10.3390/plants11172304)
Supplement: Supplementary file 1 [file plants-11-02304-s001.zip › Supplement 2022.9.1/Table S1. Summary of the publicly published radish S haplotypes.xls]

## Sheet: Sheet1
Supplementary Table 1 Summary of the publicly published radish S haplotypes
Radish S haplotype of Okamoto team
S haplotypes	Class	Accession number
		SCR/SP11	SRK		SLG
			SD	KD
S1	I	AB114836	AB114846	LC341222	AB009677
S2	I	AB114837	AB114847	LC341223	AB009678
S3	I	LC325804			AB009679
		(mRNA)
S4	I	AB114838	AB114848	LC341224	AB009680
S5	I	LC325805	LC341212	LC341225	AB009681
		(mRNA)
S6	I	AB114839	AB114849	LC341226	AB009682
S7	I				AB009684
S8	I	AB114840	AB114850		AB009683
S9	II	AB114841	AB114851		LC341235
S11	II	LC325806	LC341213		LC341236
S14	I	AB114842
S15	II	LC325807	LC341214	LC341214 (mRNA)
			(mRNA)
S17	I	LC325808	LC341215	LC341227
		(mRNA)	(mRNA)
S18	I	AB114843	AB114852	LC341228	LC341237
S19	I	AB114844	AB114853	LC341229	LC341238
S21	I	AB114845	AB114854	LC341230
				(mRNA)
S22	I	LC325809	LC341216	LC341231	LC341239
		(mRNA)
S23	I	LC325810	LC341217	LC341232
		(mRNA)	(mRNA)
S25	I	LC325811			LC341240
		(mRNA)
S26	II	LC325812	LC341218		LC341241
S28	II	LC325813
S29	II	LC325814	LC341219		LC341242
S30	I	LC325815	LC341220	LC341233	LC341243
		(mRNA)
S31	I	LC325816	LC341221	LC341234	LC341244
Radish S haplotype of Lim team
S Haplotypes	Class	Accession number
		SRK（KD）	SLG
S1	I	AY052579	AY052572
S2	I	AY052580	AY052573
S4	II		AY052577
S5	II		AY052578
S6	I	AY052581	AY052574
S7	I	AY052582	AY052575
S8	I	AY052583
S9	I	AY052584
S10	I	AY052585	AY052576
S11	I	AY534533	AY527399
S12	I		AY527400
S15	I	AY534534
S16	I	AY534535
S17	I		AY534544
S18	I	AY534536	AY527401
S20	I	AY534537
S21	II		AY529650
S22	I	AY534538
S23	I	AY534539
S24	II		AY529651
S26	II		AY529652
S27	I	AY534540	AY527402
S29	I	AY534541
S30	I	AY534542
S31	I	AY534543
Radish S haplotype of Kim D team
S haplotypes	Class	SRK(KD) gene number	Accession number
S1	I	SRKS1Rsa(Lim)	AY052579
S2	I	RsSRK2	KX961696
S4	II	RsSRK3	KX961697
S5	I	RsSRK4	KX961698
S6	I	RsSRK5	KX961699
S7	I	RsSRK19	KX961694
S8	II	RsSRK6	KX961700
S9	I	RsSRK7	KX961701
S10	I	RsSRK8	KX961702
S11	II	RsSRK9	KX961703
S12	I	SRKS15Rsa(Lim)	AY534534
S13	I	SRKS16Rsa(Lim)	AY534535
S14	I	SRKS10Rsa(Lim)	AY052585
S15	I	SRKS18Rsa(Lim)	AY534536
S16	I	RsSRK10	KX961704
S17	II	RsSRK1	KX961695
S18	I	RsSRK11	KX961705
S19	I	SRKS23Rsa(Lim)	AY534539
S20	II	RsSRK12	KX961706
S21	I	RsSRK13	KX961707
S22	II	RsSRK14	KX961708
S23	I	RsSRK15	KX961709
S24	I	SRKS27Rsa(Lim)	AY534540
S25	I	RsSRK16	KX961710
S27	I	RsSRK17	KX961711
S28	I	RsSRK18	KX961712
S29	I	SRKS31Rsa(Lim)	AY534543
S30	I	RsSRK20	KX961713
S31	I	SRKS6Rsa(Lim)	AY052581
Other radish S haplotypes
Author	S haplotypes	Class	Gene	Accession number
Niikura(1997)	S201	I	SLG	D87951
Kim H(2003)	S1	II	SP11	AY422009
Kim H(2003)	S2	II	SP11	AY422010
Kim H(2003)	S3	II	SP11	AY422011
Kim H(2003)	S4	II	SP11	AY422012
Kim H(2003)	S5	II	SP11	AY422013
赵天荣(2007a)	-	I	SLG	DQ984139
赵天荣(2007a)	T63	I	SLG	EF056499
周艳孔(2010)	-	I	SRK(cds全长)	GQ121139
Wang(2019)	S38	I	SRK(4-7外显子)	-
			SLG	-
Wang(2019)	S39	I	SRK(4-7外显子)	-
			SLG	-
Wang(2019)	S40	I	SRK(2-5外显子)	-
Kim S(2021)	S48	I	SRK	MT241390
Koh J C O（2014）	S6	II	SRK	KP117077
