# Supplementary material for: Classification and Identification of S Haplotypes in Radish Based on SRK Kinase Domain Sequence Analysis
Source: Plants (Basel). 2022 Sep 2;11(17):2304. doi: 10.3390/plants11172304 (PMC9459979; doi:10.3390/plants11172304)
Supplement: Supplementary file 1 [file plants-11-02304-s001.zip › Supplement 2022.9.1/Table S2. Novel S haplotype gene sequence.xls]

## Sheet: Sheet1
Supplementary Table 2. Novel S haplotype gene sequence
S haplotype	Class	sequence
NAU-S53	SRK-KD-ClassI	GAACTTCCATTGATAGAGTTGGAAACTGTTGTCAAAGCCACCGAAAATTTCTCTAACTGTAACAAACTCGGACAAGGTGGTTTTGGTATTGTTTACAAGGTAGAAAGTATATAACACTGAAAACATATACAGAATCTACCATTATGCTATACCTAATGAAGTATGTGCTATCAGGGAAGATTACTTGACGGGAAAGAAATCGCGGTAAAAAGGATGTCCAAGACGTCAGTTCAAGGGACCGAAGAGTTTATGAATGAAGTGACATTAATCGCGAGGCTTCAGCATATAAACCTTGTTCAAATTATTGGCTGTTGCATTGAAGCAGATGAGAAGATGCTGATATATGAGTATTTGGAAAATTTAAGCCTCGATTCTTATCTCTTCGGTTAGAGCTTCATT…
NAU-S54		GAACTTCCATTGATAGAGTTGGAAACTGTTGTCAAAGCCACCGAAAATTTCTCCAATTTTAACAAACTCGGCCAAGGTGGTTTTGGTATTGTTTACAAGGTAGAAAGTATATAAGACTGATGACGTACACAGACTCTACCATTATGCTATACCTTATGAATGATGTGCTATCAGGGGAGATTACATGACGGGCAAGAAATTGCGGTAAAAAGGCTATCAGAGACGTCAGTTCAAGGAACTGATGAGTTTATGAATGAGGTGACATTAATCGCGAGGCTTCAGCATATAAACCTTGTCCAAATTCTGGGATGTTGCATTGACGCAGATGAGAAGATTCTGATATATGAGTATTTGGAAAATTTAAGCCTCGATTCTTATCTCTTCGGTTAGAGCATCATT…
NAU-S55		GAACTTCCATTGATAGAGTTGGAAGCTGTTGTCAAAGCCACCGAAAATTTCTCCAATTGTAACGAACTTGGAAAAGGTGGTTTCGGTATTGTTTACAAGGTAAAAGCATATAACACTCTGAATAAATTTACGGAATCTACCAGTTTTTTTTGTGACACACGGAATCTACCATTATACTAAAACTTATGGCATACATCTGTACTTTTAGGGTATACTTGACGGGCAAGAAGTTGCGGTAAAAAGGCTATCAAAGACGTCACTTCAAGGGACTGATGAGTTTATGAATGAGGTAAGATTGATCGCAAGGCTTCAGCATATAAACCTTGTCCGAATTCTTGGCTGTTGCATTGAAGCGGATGAGAAGATGCTGATATATGAGTATCTGGAAAATTCAAGCCT…
