# Supplementary material for: Classification and Identification of S Haplotypes in Radish Based on SRK Kinase Domain Sequence Analysis
Source: Plants (Basel). 2022 Sep 2;11(17):2304. doi: 10.3390/plants11172304 (PMC9459979; doi:10.3390/plants11172304)
Supplement: Supplementary file 1 [file plants-11-02304-s001.zip › Supplement 2022.9.1/Table S3. Size of restriction fragment of PCR product of class I SRK gene. .xls]

## Sheet: Sheet1
Supplementary Table 3. Size of restriction fragment of PCR product of class I SRK gene.
Ordinal	Genotype	Expected size of restriction fragments by Hinf Ⅰ
NAU-S2	NAU-Rs12, NAU-Rs28	379,182,146,141,116,75,65,52,50,42,14
NAU-S4	NAU-Rs2, NAU-Rs6, NAU-Rs29	326,194,173,146,120,93,64,50,42,20,14,8
NAU-S5	NAU-Rs30	238,237,141,137,132,118,97,52,50,42,14
NAU-S6	NAU-Rs31	367,324,176,146,141,50,42,14
NAU-S14	NAU-Rs22, NAU-Rs32	395,295,175,143,143,50,42,14
NAU-S15	NAU-Rs15, NAU-Rs18, NAU-Rs33, NAU-Rs34	376,323,258,148,146,50,14
NAU-S16	NAU-Rs7, NAU-Rs8, NAU-Rs9, NAU-Rs16, NAU-Rs17,	204,202,170,137,133,125,97,57,52,42,14
	NAU-Rs25, NAU-Rs35, NAU-Rs36
NAU-S17	NAU-Rs5, NAU-Rs10, NAU-Rs23, NAU-Rs37, NAU-Rs38	259,204,137,134,125,120,97,52,50,42,14
NAU-S22	NAU-Rs39	334,201,175,146,139,132,50,42,37,14
NAU-S25	NAU-Rs4, NAU-Rs11, NAU-Rs13, NAU-Rs14	259,204,170,137,133,125,97,52,42,14
	NAU-Rs19, NAU-Rs27, NAU-Rs40
NAU-S26	NAU-Rs3	259,204,137,133,125,119,97,52,50,42,14
NAU-S29	NAU-Rs41	260,238,146,139,132,125,97,52,50,14
NAU-S37	NAU-Rs42	393,331,318,141,50,42,14
NAU-S40	NAU-Rs43	334,206,146,125,97,73,52,50,45,42,37,22,14
NAU-S44	NAU-Rs24, NAU-Rs26, NAU-Rs44	370,334,219,146,141,50,14
NAU-S51	NAU-Rs1, NAU-Rs20, NAU-Rs21, NAU-Rs45	393,331,318,141,50,42,14
NAU-S52	NAU-Rs46	238,218,141,137,132,122,114,52,50,42,14
NAU-S53	NAU-Rs47	334,201,139,137,132,125,52,50,42,37,14
NAU-S54	NAU-Rs48	259,204,170,137,133,125,97,52,42,29,14
